# Supplementary material for: ER+ Breast Cancer Strongly Depends on MCL-1 and BCL-xL Anti-Apoptotic Proteins
Source: Cells. 2021 Jul 2;10(7):1659. doi: 10.3390/cells10071659 (PMC8304651; doi:10.3390/cells10071659)
Supplement: Supplementary file 1 [file cells-10-01659-s001.zip]

Archive with 1 entries (1 files):
- cells-1261961-supplementary.pdf
